# Supplementary material for: LINC01605 Is a Novel Target of Mutant p53 in Breast and Ovarian Cancer Cell Lines
Source: Int J Mol Sci. 2023 Sep 6;24(18):13736. doi: 10.3390/ijms241813736 (PMC10531163; doi:10.3390/ijms241813736)
Supplement: Supplementary file 1 [file ijms-24-13736-s001.zip]

Archive with 1 entries (1 files):
- ijms-2577011-supplementary.pdf
